# Supplementary material for: The Cerebrospinal Fluid Free-Glycans Hex1 and HexNAc1Hex1Neu5Ac1 as Potential Biomarkers of Alzheimer’s Disease
Source: Biomolecules. 2024 Apr 24;14(5):512. doi: 10.3390/biom14050512 (PMC11117705; doi:10.3390/biom14050512)
Supplement: Supplementary file 1 [file biomolecules-14-00512-s001.zip]

Archive with 1 entries (1 files):
- biomolecules-2739048-supplementary.pdf
